# Supplementary material for: Biological Activities and Phenolic Profile of Bursera microphylla A. Gray: Study of the Magdalena Ecotype
Source: Plants (Basel). 2025 Nov 2;14(21):3357. doi: 10.3390/plants14213357 (PMC12608420; doi:10.3390/plants14213357)
Supplement: Supplementary file 1 [file plants-14-03357-s001.zip]

Archive with 1 entries (1 files):
- plants-3894554-supplementary.pdf
